# Supplementary material for: The alarmin IL33 orchestrates type 2 immune-mediated control of thymus regeneration
Source: Nat Commun. 2023 Nov 8;14:7201. doi: 10.1038/s41467-023-43072-x (PMC10632327; doi:10.1038/s41467-023-43072-x)
Supplement: Supplementary file 4 — Source Data [file 41467_2023_43072_MOESM4_ESM.xlsx]

## Sheet: Figure 1
Panel A: D35 IL25KO TEC/TCD recovery
Total cells:			TEC			cTEC			mTEC			mTEChi			mTEClo
WT	IL25KO		WT	IL25KO		WT	IL25KO		WT	IL25KO		WT	IL25KO		WT	IL25KO
166466000	154168000		93221	77084		23678.1	25360.6		65347.9	45214.4		16075.6	10218.5		47638.6	33729.9
171235000	207704000		56507.6	78927.5		18195.4	28588.4		36899.4	33932.6		8191.67	7193.71		27859.1	25822.7
165135000	121182000		89172.9	43625.5		28357	12588.4		58675.8	20460.4		12321.9	3457.8		44476.2	16532
	123893000			54512.9			15046.8			27188.3			5301.72			21234.1
121080000			37534.8	60446.8		11373			24960.6			6090.4			18021.6
178520000	131406000		73193.2	66772.5		18371.5	15353.5		52406.3	43823.9		19442.7	11963.9		31234.2	30501.4
130073000	133545000		80645.3	42280.9		32177.5	22502.3		46290.4	42667.6		11896.6	8405.52		33051.3	32811.4
	136390000						11246.7			29977.2			7764.08			21403.7
p value:	0.4705		p value:	0.287		p value:	0.4165		p value:	0.0879		p value:	0.0602		p value:	0.1447
t- value:	t=0.7474		t- value:	t=1.119		t- value:	t=0.8443		t- value:	t=1.873		t- value:	t=2.094		t- value:	t=1.570
DF:	11		DF:	11		DF:	11		DF:	11		DF:	11		DF:	11
Thymocytes			DP			CD4+TCRbhi			CD8+TCRbhi
WT	IL25KO		WT	IL25KO		WT	IL25KO		WT	IL25KO
120955000	119534000		102932705	102679706		9.68142e+06	6.97961e+06		2.78811e+06	1.21126e+06
123760000	126823000		104329680	103614391		1.30569e+07	8.68582e+06		2.26176e+06	3.03784e+06
115281000	115945000		98219412	97277855		1.05789e+07	9.85017e+06		2.13235e+06	2643546
110783000	109185000		93168503	85491855		9.04521e+06	1.28795e+07		3.62781e+06	5.32624e+06
119680000	93464000		96821120	77855512		1.40425e+07	8.57442e+06		4.13016e+06	3.22518e+06
112836000	126807000		85868196	98148618		1.65494e+07	1.0737e+07		5.54642e+06	4.89938e+06
p value:	0.7363		p value:	0.6012		p value:	0.1096		p value:	0.9772
t- value:	t=0.3463		t- value:	t=0.5397		t- value:	t=1.756		t- value:	t=0.02926
DF:	10		DF:	10		DF:	10		DF:	10
Panel B: D35 IL33KO TEC/TCD recovery
Total cells:			TEC			cTEC			mTEC			mTEChi			mTEClo
WT	IL33KO		WT	IL33KO		WT	IL33KO		WT	IL33KO		WT	IL33KO		WT	IL33KO
150800000	76577000		85956	25270.4		25647.3	4776.11		55527.6	10815.7		22044.4	4142.43		31983.9	6413.73
176305000	51182000		89915.6	39410.1		13487.3	9458.43		49273.7	15606.4		21039.9	4322.98		26410.7	10830.9
136962000	59932000		52045.6	34161.2		31403.8	4065.19		32060.1	19301.1		12984.3	7488.83		17729.2	11098.1
147231000	40850000		64781.6	23284.5		30694.3	3283.11		37119.9	11153.3		15998.7	4204.78		19487.9	6546.97
159081000	41113000		85903.7	17267.5		26407.6	5162.97		41491.5	6181.75		14563.5	1563.98		25351.3	4419.95
149998000	55664000		89998.8	28945.3		20519.7	6223.24		36539.5	12157		12021.5	3027.1		23787.2	8704.42
	43666000			17466.4			4104.6			7004.03			1877.08			4874.8
p value:	<0.0001		p value:	<0.0001		p value:	<0.0001		p value:	<0.0001		p value:	<0.0001		p value:	<0.0001
t- value:	t=13.87		t- value:	t=7.521		t- value:	t=7.265		t- value:	t=7.945		t- value:	t=7.144		t- value:	t=7.468
DF:	11		DF:	11		DF:	11		DF:	11		DF:	11		DF:	11
Thymocytes			DP			CD4+TCRbhi			CD8+TCRbhi
WT	IL33KO		WT	IL33KO		WT	IL33KO		WT	IL33KO
125236000	57222000		98560732	47608704		1.38681e+07	2.60788e+06		3.64437e+06	938441
117885000	44666000		92421840	37251444		1.33731e+07	2.07163e+06		3.54834e+06	723589
124329000	66249000		100457832	55582911		1.41526e+07	2.48829e+06		3.66771e+06	861237
134762000	50218000		107001028	41379632		1.52626e+07	2.10753e+06		4.28543e+06	838641
141382000	41698000		115509094	34984622		1.19284e+07	3.27921e+06		5.35582e+06	795631
139533000	50486000		113998461	42206296		1.24317e+07	4.04817e+06		5.70892e+06	966241
151294000	52721000		123758492	44232919		1.33151e+07	4.24383e+06		4.99633e+06	954303
p value:	<0.0001		p value:	<0.0001		p value:	<0.0001		p value:	<0.0001
t- value:	t=15.21		t- value:	t=13.07		t- value:	t=19.54		t- value:	t=10.56
DF:	12		DF:	12		DF:	12		DF:	12

## Sheet: Figure 2
Panel A: Injection/irradiation regime rIL33
Panel B: D7 TEC rIL33
Total cells			Total TEC			cTEC			mTEC			mTEChi			mTEClo
PBS	rIL33		PBS	rIL33		PBS	rIL33		PBS	rIL33		PBS	rIL33		PBS	rIL33
5122000	5336000		44049.2	59229.6		10131.3	12023.6		20571	25646.4		5574.73	4462.48		14317.4	20158.1
5273000	5198000		48511.6	66318.6		11545.8	12799.5		21878.7	27522.2		6016.65	5174.18		15271.4	20944.4
5592000	5905000		15098.4	85032		3231.06	13265		6598	36903.9		1570.32	5646.29		4763.76	29633.8
5029000	6412000		13075.4	87844.4		2941.97	8538.48		6197.74	43922.2		1456.47	7115.4		4567.73	34786.4
5977000	5106000		15540.2	45795		3403.3	5083.24		7459.3	22668.5		2103.52	3490.95		5094.7	18202.8
5544000	5440000		13860	41888		3132.36	6073.76		6112.26	19352.3		1564.74	2806.08		4248.02	15946.3
5399000	5608000		12957.6	30283.2		2539.69	3331.15		5727.26	13960.6		1832.72	2275.57		3688.35	10945.1
5887000	6105000		30023.7	59218.5		6184.88	8172.15		13991	25878.5		3777.58	3830.02		9681.8	20961.6
p value:	0.4412		p value:	0.0013		p value:	0.0947		p value:	0.0018		p value:	0.1409		p value:	0.0007
t- value:	t=0.7927		t- value:	t=3.989		t- value:	t=1.792		t- value:	t=3.843		t- value:	t=1.561		t- value:	t=4.360
DF:	14		DF:	14		DF:	14		DF:	14		DF:	14		DF:	14
Panel C: D35 TEC and TCD rIL33
Total cells			Total TEC			cTEC			mTEC			mTEChi			mTEClo
PBS	rIL33		PBS	rIL33		PBS	rIL33		PBS	rIL33		PBS	rIL33		PBS	rIL33
146887000	167983000		86663.3	218378		20832.9	32538.3		45584.9	118142		14464.8	56980.5		25254	54581.8
149647000	164208000		92781.1	229891		14845	36782.6		50472.9	121842		15785.4	59437		29577.1	59824.6
144015000	170748000		129614	307346		17368.2	35344.8		63640.2	177339		15774.7	67193.1		28192.6	78915.8
150368000	168853000		101346	255903		14700	49783		51132.6	185553		20197.4	45645.9		29963.7	136752
141266000	170830000		138441	244158		13844.1	34187.3		57388.3	183856		18536.4	56443.7		37130.3	124103
158754000	165447000		87314.7	246707		13271.8	37006		42173	175485		12651.9	48960.4		28846.3	123191
p value:	<0.0001		p value:	<0.0001		p value:	<0.0001		p value:	<0.0001		p value:	<0.0001		p value:	0.0012
t- value:	t=7.174		t- value:	t=9.254		t- value:	t=7.839		t- value:	t=8.193		t- value:	t=11.88		t- value:	t=4.482
DF:	10		DF:	10		DF:	10		DF:	10		DF:	10		DF:	10
Thymocytes			DP			CD4+TCRbhi			CD8+TCRbhi
PBS	rIL33		PBS	rIL33		PBS	rIL33		PBS	rIL33
154771000	165988000		133073654	137906980		11338183	1.8828e+07		2.72301e+06	3.91425e+06
149882000	171224000		127549732	141801210		1.22638e+07	1.95529e+07		2.30691e+06	4.06361e+06
153054000	165985000		129923867	135397948		1.17905e+07	2.04998e+07		2.7993e+06	4.56286e+06
144717000	166364000		125292216	137888306		9.96871e+06	1.95328e+07		2.44543e+06	3.75758e+06
155873000	167005000		117076834	138720198		1.1647e+07	1.83866e+07		2.74713e+06	3.0699e+06
149028000	170558000		93738612	138731877		1.8673e+07	19890474		2.17572e+06	3.61037e+06
140223000	165579000		107901599	115726475		1.5719e+07	2.00516e+07		3.35694e+06	2.69265e+06
139816000	171084000		117408529	142803815		1.52247e+07	1.73045e+07		1.93395e+06	3.7297e+06
p value:	<0.0001		p value:	0.0079		p value:	0.0035		p value:	0.0007
t- value:	t=8.194		t- value:	t=3.098		t- value:	t=5.422		t- value:	t=4.327
DF:	14		DF:	14		DF:	14		DF:	14

## Sheet: Figure 3
Panel A: Injection/irradiation regime rIL25
Panel B: D7 TEC rIL25
Total cells			Total TEC			cTEC			mTEC			mTEChi			mTEClo
PBS	rIL25		PBS	rIL25		PBS	rIL25		PBS	rIL25		PBS	rIL25		PBS	rIL33
7806000	8814000		40591.2	39663		9335.98	6346.08		22162.8	23837.5		7402.37	5962.89		13718.8	13730.4
6178000	8758000		31507.8	40286.8		6585.13	8903.38		17518.3	21432.6		5535.79	5808.23		11351.9	14917.1
5594000	6813000		45311.4	38152.8		10059.1	6200.87		26144.7	15909.7		8392.44	4200.17		16706.4	10993.6
6037000	6117000		44070.1	25691.4		10929.4	6808.22		24062.3	11946.5		7290.87	2938.84		15712.7	8625.37
5465000	6032000		28418	27144		6536.14	4343.04		15516.2	16313.5		5182.42	6133.89		9604.55	9396.6
4773000	5104000		24342.3	23478.4		5087.54	5188.73		13534.3	12490.5		4276.84	3384.93		8770.24	8693.39
4498000	6483000		36433.8	36304.8		8088.3	6561.46		21022.3	15139.1		6748.16	3996.72		13433.3	10461.1
5732000	6441000		41843.6	27052.2		10377.2	7168.83		22846.6	12579.3		6922.52	3094.5		14918.8	9082.24
p value:	0.0916		p value:	0.2587		p value:	0.0478		p value:	0.0785		p value:	0.0093		p value:	0.1044
t- value:	t=1.812		t- value:	t=1.177		t- value:	t=2.169		t- value:	t=1.898		t- value:	t=3.015		t- value:	t=1.736
DF:	14		DF:	14		DF:	14		DF:	14		DF:	14		DF:	14
Panel C: D35 TEC and TCD rIL25
Total cells			Total TEC			cTEC			mTEC			mTEChi			mTEClo
PBS	rIL25		PBS	rIL25		PBS	rIL25		PBS	rIL25		PBS	rIL25		PBS	rIL25
156349683	163951920		109621	80903.2		26199.5	12701.8		46041	40775.2		18416.4	13700.5		26335.4	26014.6
146672801	187135740		92262.4	84541.7		15131	13188.5		40503.2	33224.9		14662.2	12326.4		24747.5	20001.4
147280140	191310570		68158.9	64649.5		16426.3	21011.1		28558.6	23015.2		11994.6	8561.67		15821.5	13924.2
143316789	195126030		61565.8	110748		15514.6	17276.7		18161.9	42638		5484.9	15733.4		12259.3	25838.6
158409000	124925000		96017.6	119044		21892	12974.7		51177.4	47617.4		16786.2	14809		33674.7	32141.8
120194000	129127000		120694	144134		25707.9	15546.2		65295.7	62553.9		21025.2	17515.1		43291	44475.9
138843000	119151000		96637.1	72066.8		16621.6	16719.5		58465.4	36537.8		22976.9	13884.4		34436.1	22105.4
146391000	101946000		93146.8	77629.1		28596.1	15137.7		40798.3	36563.3		13667.4	15027.5		25988.5	21023.9
p value:	0.6236		p value:	0.8723		p value:	0.0321		p value:	0.6383		p value:	0.4503		p value:	0.7801
t- value:	t=0.5018		t- value:	t=0.1637		t- value:	t=2.380		t- value:	t=0.4805		t- value:	t=0.7767		t- value:	t=0.2846
DF:	14		DF:	14		DF:	14		DF:	14		DF:	14		DF:	14
Thymocytes			DP			CD4+TCRbhi			CD8+TCRbhi
PBS	rIL25		PBS	rIL25		PBS	rIL25		PBS	rIL25
132074000	136813000		135086126	150999718		9.79934e+06	9.20257e+06		3.94451e+06	3.18609e+06
135680000	130489000		127018646	173474831		9.76489e+06	1.04505e+07		4.03919e+06	3.64297e+06
133645000	124326000		127397321	177153588		9.46742e+06	1.08304e+07		3.73274e+06	3.72023e+06
129887000	131843000		123969022	180296452		9.68523e+06	1.1057e+07		4.07858e+06	3.80426e+06
137168000	112225000		132075088	112984918		9.46966e+06	5.95346e+06		3.0384e+06	3.03553e+06
150868000	121473000		100340836	118024919		6.98191e+06	6.54889e+06		4.66251e+06	3.47617e+06
138053000	147075000		118537905	108568485		7.10405e+06	7.68208e+06		3.71917e+06	3.63895e+06
179094000	146470000		114218650	9.25967e+07		5.46954e+06	6.40008e+06		3.75742e+06	4.2346e+06
p value:	0.1564		p value:	0.216		p value:	0.9609		p value:	0.2005
t- value:	t=1.498		t- value:	t=1.296		t- value:	t=0.04985		t- value:	t=1.344
DF:	14		DF:	14		DF:	14		DF:	14

## Sheet: Figure 4
Panel A: Injection regime Red5xRagGFP rIL33 rIL25 PBS
Panel B: ILC gating PBS rIL25 rIL33
Panel C: ILC numbers PBS rIL25 rIL33
Total Cells					ILC2					ILC2 IL5+
PBS	rIL25	rIL33			PBS	rIL25	rIL33			PBS	rIL25	rIL33
153125000	135281000	126732000			5481.8	3047.23	242723			1203.71	10388.5	134671
129621000	142169000	142021000			3330.07	2609.68	274739			2018.98	6933.53	125266
163442000	131428000	136194000			5462.65	1449.02	266616			1527.34	4838.7	125003
155464000	155220000	136711000			6204.68	14329	167501			811.306	1014.73	171937
149877000	126189000	152725000			5427.37	10063.2	159372			333.007	696.784	182470
151842000	145921000	122878000			3439.96	8609.79	163190			1048.83	482.524	152826
p value PBS vs rIL25		0.163	df=15		p value PBS vs rIL25		0.993	df=15		p value PBS vs rIL25		0.9151	df=15
p value PBS vs rIL33		0.0662	df=15		p value PBS vs rIL33		<0.0001	df=15		p value PBS vs rIL33		<0.0001	df=15

## Sheet: Figure 5
Panel A: Injection regime Il7raCre and Il7RaCrexRorafl rIL33 D7/D35
Panel B: D35 IL7RaCre and IL7RaCrexRorafl PBS/rIL33
Total cells					Total TEC					cTEC					mTEC					mTEChi					mTEClo
Cre PBS	Cre rIL33	ILC2KO PBS	ILC2KO rIL33		Cre PBS	Cre rIL33	ILC2KO PBS	ILC2KO rIL33		Cre PBS	Cre rIL33	ILC2KO PBS	ILC2KO rIL33		Cre PBS	Cre rIL33	ILC2KO PBS	ILC2KO rIL33		Cre PBS	Cre rIL33	ILC2KO PBS	ILC2KO rIL33		Cre PBS	Cre rIL33	ILC2KO PBS	ILC2KO rIL33
169018000	171121000	138877000	182467000		145355	209517	52790.6	52915.4		14012.3	44784.9	10294.2	8413.55		110906	150488	32202.3	16245		71534.5	132514	17163.8	10413.1		36155.4	66963.8	14104.6	5377.11
182590000		125692000	172894000		147898		35706.3	60512.9		12541.7		9247.93	6837.96		115360		19067.2	16399		77868.2		10105.6	5838.04		34723.5		8389.55	9609.81
	241849000		181437000			266034		72574.8			39905.1		10015.3			193939		21990.2			135175		13370			54496.8		8400.24
166983000	253347000	129887000			103529	263866	55122.3			10456.5	33247.2	7551.75			75265.9	185234	32081.2			46589.6	116142	16714.3			26493.6	64276.2	14629
175428000		119831000	119021000		92976.8		44021.2	61890.9		8795.61		9420.55	14323.1		70848.4		21658.5	25375.3		44705.3		10937.5	11647.3		24159.3		10244.4	13169.8
	211767000		128044000			258825		48656.7			39082.6		10509.9			184284		29194			122364		15560.4			57127.9		12787
174994000	245201000	127730000			110246	287024	68974.2			24695.2	39609.4	14622.5			78385.1	195177	45109.1			39114.1	117691	18945.8			39270.9	70068.4	24178.5
173720000			125775000		109444			32701.5		19481			8796.7		74859.4			13767.3		31965			6567.02		39825.2			6938.74
		136466000	128908000				69597.7	37383.3				11274.8	7738.35				53729.4	20934.7				20793.3	11116.3				30679.5	9274.05
188346000					109241					17150.8					75157.6					37127.8					35624.7
205064000					133292					16794.7					87172.7					37222.7					48380.9
p value Cre PBS vs cre rIL33		0.0036	df=22		p value Cre PBS vs cre rIL33		<0.0001	df=22		p value Cre PBS vs cre rIL33		<0.0001	df=22		p value Cre PBS vs cre rIL33			<0.0001	df=22	p value Cre PBS vs cre rIL33			<0.0001	df=22	p value Cre PBS vs cre rIL33			<0.0001	df=22
p value ILC2KO PBS vs ILC2KO rIL33		0.2729	df=22		p value ILC2KO PBS vs ILC2KO rIL33		0.9791	df=22		p value ILC2KO PBS vs ILC2KO rIL33		0.8982	df=22		p value ILC2KO PBS vs ILC2KO rIL33			0.2025	df=22	p value ILC2KO PBS vs ILC2KO rIL33			0.6347	df=22	p value ILC2KO PBS vs ILC2KO rIL33			0.104	df=22
Panel C: D7 Eos Il7RaCre and IL7RaCrexRorafl PBS/rIL33
Eosinophils
Cre PBS	Cre rIL33	ILC2KO PBS	ILC2KO rIL33
65813.2	2.68507e+06	18099.4	115471
75818.9	2.56264e+06	14348.4	105380
68530	2.6002e+06	20697	89834.2
67031.7	2.57397e+06	15592.7	89019.3
72129.8	2.74194e+06	10597.8	103079
66063.3	2.69669e+06	14271.1	95552.1
p value Cre PBS vs cre rIL33			<0.0001	df=20
p value ILC2KO PBS vs ILC2KO rIL33			0.0018	df=20

## Sheet: Figure 6
Panel A: Representative plots IL33cit CD45+/-
Panel B: IL33 reporter positive cells
CD45	cTEC	mTEC	mTEChi	mTEClo	Mes	Endo	Pericyte
0	2981.22	4104.37	2598.79	1467.52	104120	688.849	18600.1
0	1952.04	3087.82	1826.4	1137.58	108448	890.738	20140.2
0	2543.69	4288.34	2816.91	1411.81	78435.8	493.735	8436.07
28.7406	2504.59	6261.46	3859.95	2002.21	195988	646.933	863.567
58.7973	3539.76	6449.32	3429.7	2692.66	166690	312.939	1408.09
32.4702	3021.43	4822.41	2751.11	1924.21
27.7191	1736.86	4856	2641.73	1945.01
Panel C: Representative gating plots of Sca-1+/- IL33cit
Panel D: Sca-1+ Mes D0, D1, D7, D14, D35
Total cells						Sca-1+ Mes						Sca-1+ Mes %
D0	D1	D7	D14	D35		D0	D1	D7	D14	D35		D0	D1	D7	D14	D35
152165000	6256000	9388000	103276000	153415000		117902	22099.1	21867.8	147723	104918		59	65.6	63.8	55.5	51.6
172325000	6928000	13241000	84173000	139629000		124210	28135.6	40206.9	93949.8	203326		55.7	71.5	71.4	41.2	39.9
160437000	5223000	14259000	107642000	126505000		107084	21199.9	58563.6	159871	197085		55.3	70.3	64.7	53.8	48.7
176842000	5976000	15348000	109151000	147810000		163811	24619.1	43374.9	112294	94523		63.7	83.1	74	52.2	63.1
187465000	6143000	16237000	106532000	157913000		179513	28516.5	48865.2	126075	196643		62.2	65.3	85.2	43.7	60.6
151823000	5946000	15077000	101442000	163982000		128039	15886.2	80247.1	129682	191512		59.1	75.2	88.2	46.8	41.9
One way ANOVA compared to D0 for each timepoint with Dunnetts multiple comparisons :
	p=<0.0001	p=<0.0001	p=<0.0001	p=0.0105			p=<0.0001	p=<0.0001	p=0.9635	p=0.3123			p=0.0255	p=0.0058	p=0.0830	p=0.2084
	df=25	df=25	df=25	df=25			df=25	df=25	df=25	df=25			df=25	df=25	df=25	df=25
Panel E: TEC vs Sca-1+ timeline
	Sca-1+ Mes										TEC
D0	117902	124210	107084	163811	179513	128039					100800	98356.8	109292	131471	86422.8	99789.6
D1	22099.1	28135.6	21199.9	24619.1	28516.5	15886.2	21030.6	33822.8	32459.5		73605	109156	135442	89605.2	60256.2	72336
D4											20467.2	21577.6	20818.2	25238.6	46436.2	21199
D7	21867.8	40206.9	58563.6	43374.9	48865.2	80247.1					40050	27799.2	49960.5	34996	73172.8	41554	29959
D14	147723	93949.8	159871	112294	126075	129682					36222	33424.5	38358.3	50853.9	36155.3	39772.3	56602.2
D35	104918	203326	197085	94523	196643	191512					97941.4	93065.5	101514	121712	94702.1	93714.3
Panel F: Representative plot of IL4Ra expression on Sca-1+ Mes
Panel G: D0 Sca-1+ Mes
WT	IL4Ra
155951	64603.6
130737	94703.2
	71662.3
119400	24635.1
153673	31767.6
131392	70258.7
p value	0.0003
t-value	t=5.792
DF	9
Panel H: Injection regime WT rIL4c D7 D14
Panel I: rIL4c D7 D14 Sca-1+ Mes
D7			D14
PBS	rIL4c		PBS	rIL4c
42941.1	178386		240626	370980
75672.8	83631.4		255978	383389
44910.6	96935.9		171999	477684
	204707		244013	463568
73840.8	112237		237743	266735
90642.3	129284		269059	532454
81653.9	150926		216202	644155
p value	0.005		p value	0.0007
t-value	t=3.496		t-value	t=4.499
DF	11		DF	12

## Sheet: Figure 7
Panel A: Representative FACs plots IL4GFP D0
Panel B: Representative FACs plots IL4GFP D1
Panel C: Total thymus IL4GFP % D0 D1
D0	D1
0.79	8.41
0.88	5.95
0.88	6.19
0.64	9.39
0.63	9.42
0.77	10.3
p value	<0.0001
t-value	t=10.13
DF	10
Panel D: Eo NKT D0 D1 IL4GFP+
D0			D1
Eo	NKT		Eo	NKT
154813	1.19557e+06		660581	24241.3
111935	762193		789345	28396.4
145605	1.30681e+06		752805	64779
126115	747028		497662	135512
144485	1.02004e+06		569272	118792
184601	767877		672600	73787.2
p value	<0.0001		p value	<0.0001
t-value	t=8.171		t-value	t=12.03
DF	10		DF	10
Panel E: D0 D1 IL4GFP ILC2
Representative FACs plots
Panel F: D0 D1 IL4GFP ILC2
ILC2+			ILC2+IL4-GFP+
D0	D1		D0	D1
3313.5	11.209		2004.67	0
1611.2	0		1018.28	0
2020.68	11.7051		1262.92	11.7051
2039.99	0		1060.8	0
3199.15	101.123		1730.74	0
3011.31	91.8194		2213.31	0
3393.95	0		2195.89	0
3639.96	117.716		2012.9	0
p value	<0.0001		p value	<0.0001
t-value	t=10.07		t-value	t=9.499
DF	14		DF	14
Panel G: D0 D14 Sca-1+ Mes dblGATA
D0			D14
WT	dblGATA		WT	dblGATA
199400	192600		162300	63672.2
153673	162031		187120	93056.3
131392	168157		169447	90887.5
	195163		167976	99626.6
155951
130737	198544		88785.8	78754.8
	190268		137795	66806.6
198218	126959		123751	55110.8
164208	171065		150519	59560
165526
166110			137056
			168998
126721
147504			127400
148398			135645
126372			141867
p value	0.072		210832
t-value	t=1.905		p value	<0.0001
DF	19		t-value	t=6.410
			DF	20
Panel H: Injection regime rIL4c WT dblGATA
Panel I: D14 dblGATA PBS rIL4
Total cells			Sca-1+ Mes
PBS	rIL4c		PBS	rIL4c
51676000	105261000		60404.8	87862.1
45988000	114511000		38948.6	111759
48117000	123878000		44469.7	169548
60580000	135301000		50793.7	120941
53287000	123951000		55695.7	140403
49872000	130998000		52029.2	153493
p value	<0.0001		p value	<0.0001
t-value	t=14.33		t-value	t=6.407
DF	10		DF	10
Panel J: WT dblGATA PBS rIL4c D35 images
Panel K: WT dblGATA PBS rIL4c D35 recovery
Total cells:			TEC			cTEC			mTEC			mTEChi			mTEClo
PBS	rIL4c		PBS	rIL4c		PBS	rIL4c		PBS	rIL4c		PBS	rIL4c		PBS	rIL4c
39283000	137166000		27855.4	65839.7		5325.96	10468.5		18746.7	26204.2		4424.21	6865.5		13797.5	18631.2
47129000	126452000		21508.3	84839		5936.29	13562		14109.4	37271.7		4246.94	9131.57		9227.58	27171.1
	131116000			68180.3			6470.31			29931.2			7782.1			21490.6
42998000	185447000		15909.3	51925.2					9545.56	27416.5		3445.95	11816.5		5994.61	14832.3
35142000	169077000		16516.7	64249.3		2917.96	10815.6		9777.91	34244.9		3040.93	14725.3		6668.53	18595
33725000	172443000		18886	72426.1		5131.4	6810.42		11331.6	41065.6		3116.19	16836.9		7784.81	23119.9
						4153.93	5859.27
p value	<0.0001		p value	<0.0001		p value	0.0167		p value	0.0001		p value	0.0025		p value	0.0006
t-value	t=9.913		t-value	t=9.115		t-value	t=2.932		t-value	t=6.530		t-value	t=4.150		t-value	t=5.190
DF	9		DF	9		DF	9		DF	9		DF	9		DF	9
Thymocytes			DP			CD4+TCRbhi			CD8+TCRbhi
PBS	rIL4c		PBS	rIL4c		PBS	rIL4c		PBS	rIL4c
51042000	137033000		42160692	117026182		3.60901e+06	9.44796e+06		1.12598e+06	3.50817e+06
54391000	128840000		44926966	108483280		3.83829e+06	1.01465e+07		1.14323e+06	3.15099e+06
49824000	141629000		41154624	116277409		3.46152e+06	1.29973e+07		1.09234e+06	2.62964e+06
	139724000			114154508			1.34785e+07			3.4381e+06
49221000	142275000		41099535	119937825		3.81948e+06	1.34656e+07		1.42743e+06	1.98129e+06
48123000	138773000		39460860	118650915		3.75913e+06	1.27363e+07		1.4384e+06	1.78089e+06
50792000	140575000		41801816	119629325		3.93057e+06	1.30974e+07		1.5886e+06	1.93732e+06
p value	<0.0001		p value	<0.0001		p value	<0.0001		p value	0.0014
t-value	t=42.96		t-value	t=41.92		t-value	t=12.27		t-value	t=4.217
DF	11		DF	11		DF	11		DF	11

## Sheet: Figure S1
Panel A: Gating strategy for thymic epithelial stroma populations in thymus

## Sheet: Figure S2 
Panel A: Gating strategy for thymocytes

## Sheet: Figure S3
Panel A: Confocal Microscopy

[truncated: 9 more sheets: Figure S4, Figure S5, Figure S6, Figure S7, Figure S8, Figure S9, Figure S10, Figure S11, Figure S12]
